# Supplementary material for: High Hydrostatic Pressure Treatment of Oysters (Crassostrea gigas)—Impact on Physicochemical Properties, Texture Parameters, and Volatile Flavor Compounds
Source: Molecules. 2021 Sep 22;26(19):5731. doi: 10.3390/molecules26195731 (PMC8510164; doi:10.3390/molecules26195731)
Supplement: Supplementary file 1 [file molecules-26-05731-s001.zip]

Archive with 1 entries (1 files):
- molecules-1327652-supplementary.pdf
